# Supplementary material for: Identification of Antibacterial Components in the Methanol-Phase Extract from Edible Herbaceous Plant Rumex madaio Makino and Their Antibacterial Action Modes
Source: Molecules. 2022 Jan 20;27(3):660. doi: 10.3390/molecules27030660 (PMC8839378; doi:10.3390/molecules27030660)
Supplement: Supplementary file 1 [file molecules-27-00660-s001.zip]

Archive with 1 entries (1 files):
- molecules-1501396-supplementary.pdf
